# Supplementary material for: A Major QTL for Resistance to Vibrio anguillarum in Rainbow Trout
Source: Front Genet. 2020 Dec 29;11:607558. doi: 10.3389/fgene.2020.607558 (PMC7802751; doi:10.3389/fgene.2020.607558)
Supplement: Supplementary Table 2 — Gene expressions analysis resume. [file Table_2.XLSX]

## Sheet: Gill
Gill Vibrio anguillarum			Threshold:	Fold	2
				t-test	0.05
				No. of Cq	3
Gene	Day 3													Day 11
	Control			One-way ANOVA	No Clinical Sign (NCS)			One-way ANOVA	Moribound (CS)			CS vs NCS		Control			Student's t-test	Survivor (Suv)
	Fold	SD	No. of Cq		Fold	SD	No. of Cq		Fold	SD	No. of Cq	One Way Anova	Fold	Fold	SD	No. of Cq		Fold	SD	No. of Cq
C3	1	1.3881	8	0.0163	21.6963	517483	15	0.7683	2.23275	0.842095	9	0.0764	-9.7173	1	1.0211	10	0.483428	1.0176	0.677165	6
Cathelicidin 1	1	31.6467	15	0.0001	55.7796	3150.71	15	0.0001	210.061	404.529	15	0.1323	3.76591	1	14.9929	15	0.0425253	2.38612	4.41447	15
Cathelicidin 2	1	1.43814	15	0.0001	27.8641	2022.5	15	0.0001	481.926	1051.94	15	0.0008	17.2956	1	80.1924	15	0.00663912	3.9632	6.72221	15
IFNg	1	0.781323	14	0.0053	14.2367	341137	15	0.9821	-1.15572	2.38998	15	0.0027	-16.4536	1	0.576711	14	0.000102809	2.57806	1.78068	15
IgDm	1	0.6937	15	0.9816	1.13892	32.7663	15	0.0497	-2.49205	0.23291	15	0.9778	-2.83825	1	3.85177	15	0.00714473	2.44867	4.24592	15
IgDs	1	0.567686	15	0.0433	6.23188	133158	15	0.2271	-3.41527	0.319665	15	0.0004	-21.2835	1	0.525691	14	0.00313056	2.38313	2.23448	15
IgM	1	1.10077	15	0.0259	4.04928	2776.6	15	0.0101	4.89735	5.45506	15	0.9287	1.20944	1	13.7699	15	0.00231763	4.41986	12.9155	15
IgT	1	0.441664	15	0.9207	1.31859	19584.7	15	0.3342	-2.8896	0.443173	13	0.1806	-3.81021	1	0.834956	14	0.0170388	1.80852	1.64792	15
IL-1b	1	0.361411	15	0.0002	23.7688	15867.2	15	0.0001	417.413	683.459	15	0.0007	17.5614	1	0.298639	14	0.0452878	1.28869	0.714749	15
IL-2	1	0.586803	15	0.1934	2.99315	11103.5	15	0.8285	-1.43794	0.779327	15	0.0596	-4.30397	1	0.496157	14	0.000539668	3.33936	8.82769	15
IL-4/13a	1	1.67964	15	0.5647	1.87168	8603.71	15	0.3666	-2.30591	0.203595	15	0.0542	-4.31592	1	0.573778	14	0.00528823	2.41345	5.35068	15
IL-6	1	0.823514	9	0.0005	56.4355	148114	14	0.0001	308.806	732.602	15	0.1192	5.47183	1	0.668947	11	0.0168099	2.53064	3.79548	10
IL-8	1	0.320599	15	0.0001	6.08522	29.9686	14	0.0001	52.2974	82.7362	15	0.0001	8.59416	1	0.130721	12	0.000626386	2.93252	5.89853	14
IL-10	1	0.869375	12	0.0001	33.1706	612469	15	0.0122	10.0573	12.2491	15	0.2349	-3.29817	1	0.76936	11	0.0244144	2.05179	2.34555	14
IL-12	1	0.751581	10	0.039	8.69087	103070	15	0.0061	16.2966	28.8807	15	0.6882	1.87514	1	0.518555	13	0.0129019	2.66787	9.86139	14
IL-17A/F2	1	2.06648	15	0.0007	8.1173	2127.7	15	0.0042	5.83204	6.97011	15	0.8006	-1.39185	1	0.983696	14	0.0956731	1.95342	12.8747	15
IL17-C1	1	1.46385	15	0.0284	4.15928	917.767	15	0.0002	10.7629	17.8108	15	0.1884	2.58769	1	0.488674	14	0.0290751	1.93175	3.68481	15
Il-17-C2	1	2.8324	9	0.1402	5.00956	17066.8	14	0.3271	3.37246	4.70294	13	0.8563	-1.48543	1	0.44503	9	0.000397315	2.69107	2.02984	11
IL-22	1	1.80835	15	0.0028	15.5445	42103.3	15	0.0001	206.882	565.406	15	0.0049	13.309	1	0.567286	14	0.0174197	2.20658	6.81054	15
Lysozyme	1	0.352106	15	0.0001	3.19599	1.29789	14	0.0001	4.76563	3.32959	15	0.1072	1.49113	1	0.371878	14	0.0156105	1.44036	0.794109	14
SAA	1	0.742315	15	0.0001	35.7119	60153.8	15	0.0001	239.448	193.264	14	0.0241	6.705	1	101.426	15	0.214416	1.64871	8.03863	15
TCR b	1	0.300368	15	0.8203	1.3463	1094.85	15	0.554	-1.67559	0.409429	15	0.2386	-2.25584	1	0.315519	14	0.00292851	2.21533	3.45311	15
TGF b	1	0.358005	15	0.1204	2.50186	974.29	15	0.1922	2.23561	1.56906	15	0.9667	-1.1191	1	0.148355	14	0.017011	1.33727	0.612601	14
TNF a	1	0.547011	15	0.0047	8.68671	10580.7	14	0.0001	19.001	39.7776	15	0.451	2.18736	1	0.435729	14	0.00366264	2.70462	14.9696	15

## Sheet: Liver
Liver Vibrio anguillarum			Threshold:	Fold	2
				t-test	0.05
				No. of Cq	3
Gene	Day 3													Day 11
	Control			One-way ANOVA	No Clinical Sign (NCS)			One-way ANOVA	Clinical Signs (CS)			CS vs NCS		Control			Student's t-test	Survivor (Suv)
	Fold	SD	No. of Cq		Fold	SD	No. of Cq		Fold	SD	No. of Cq	One Way Anova	Fold	Fold	SD	No. of Cq		Fold	SD	No. of Cq
C3	1	2.18236	15	0.3442	2.61722	1.46668	15	0.4504	2.29117	1.87021	15	0.9792	-1.1423	1	1.47336	15	0.00492515	-3.23303	0.669176	15
Cathelicidin 1	1	1.11035	6	0.0001	221.868	554.455	15	0.0001	106.279	248.537	13	0.5399	-2.0876	1	27.7458	8	0.226929	-1.61782	1.33975	15
Cathelicidin 2	1	3.87531	9	0.0001	4240.45	87585.5	15	0.0001	81285.7	95191.5	14	0.0131	19.1691	1	9.19833	8	0.296222	1.35718	1.22061	13
IFNg	1	0.67994	5	0.4596	2.92156	115.254	9	0.9872	-1.17338	0.19776	4	0.4146	-3.4281	1	12.3084	7	0.319045	-1.42499	0.489115	9
IgDm	1	1.17691	15	0.2894	-2.15001	0.673767	14	0.0015	-6.90238	0.127308	13	0.0765	-3.21039	1	1.3774	15	0.295464	1.16509	0.930195	15
IgDs	1	1.78913	14	0.6151	-1.99545	6.29727	11	0.0324	-15.6729	0.164328	4	0.1447	-7.85431	1	1.32052	14	0.295992	-1.22772	0.920421	15
IgM	1	0.776991	15	0.1072	2.03266	2.84358	15	0.0058	3.12859	9.00728	14	0.4358	1.53916	1	8.06894	15	0.0334636	1.92178	1.56664	15
IgT	1	1.28014	14	0.2331	-2.33752	0.906582	11	0.1403	-3.34054	1.23151	6	0.8429	-1.42909	1	0.738899	13	0.0684371	-1.52378	0.514369	15
IL-1b	1	0.470861	5	0.0001	1210.95	9424.54	9	0.0003	364.739	2073.27	15	0.5077	-3.32005	1	464.969	10	0.0511905	-52.8562	0.027804	4
IL-2	1	1.16042	8	0.4831	1.93955	7.54669	11	0.7127	-1.68131	0.764006	6	0.159	-3.26097	1	0.713268	10	0.494573	-1.00422	0.793152	13
IL-4/13a	1	0.695229	14	0.7802	-1.15022	0.588857	14	0.7692	-1.15516	0.340763	14	0.9998	-1.0043	1	5.73447	15	0.228221	-1.30455	0.67639	15
IL-6	1	0	1	0.0002	←Mann-Whitney test		11	0.001	←Mann-Whitney test		14	0.0396903	2.283	1	NA	0	0.5	←Mann-Whitney test		0
IL-8	1	0.754522	13	0.0001	151.373	1065.05	14	0.0001	448.543	304.997	14	0.155	2.96317	1	4.66238	15	0.220022	-1.30556	0.482948	14
IL-10	1	0	1	0.001	←Mann-Whitney test		13	0.0001	←Mann-Whitney test		12	0.0461073	1.97861	1	Na	0	0.2414	←Mann-Whitney test		2
IL-12	1	3.1438	13	0.2287	3.50318	23.9547	15	0.0008	21.1296	239.479	14	0.0491	6.03153	1	2.64437	14	0.00275949	-4.21901	0.599421	13
IL-17A/F2	Na	Na	0	0.5	←Mann-Whitney test		0	0.5	←Mann-Whitney test		0	0.5	←Mann-Whitney test	1	NA	0	0.5	←Mann-Whitney test		0
IL17-C1	Na	Na	0	0.0011	←Mann-Whitney test		8	0.001	←Mann-Whitney test		12	0.382149	1.14528	1	0	1	0.2989	←Mann-Whitney test		3
Il-17-C2	Na	Na	0	0.001	←Mann-Whitney test		11	0.001	←Mann-Whitney test		12	0.178384	-1.7803	1	Na	0	0.5	←Mann-Whitney test		0
IL-22	Na	NA	0	0.0032	←Mann-Whitney test		7	0.001	←Mann-Whitney test		14	0.228278	1.67266	1	0	1	0.1648	←Mann-Whitney test		4
Lysozyme	1	1.09618	14	0.0288	2.74283	3.07655	15	0.0056	3.56536	3.62364	14	0.7681	1.29988	1	0.704524	15	0.0325087	2.04927	3.67994	15
SAA	1	3.81868	14	0.0001	2927.64	286930	15	0.0001	20876.3	33784.4	15	0.1849	7.13074	1	18.4234	15	0.030672	3.93159	40.8735	15
TCR b	1	0.818399	14	0.9886	-1.03965	3.17741	13	0.1943	-1.60717	0.389597	14	0.2622	-1.54588	1	2.75563	15	0.286847	1.16348	0.778918	15
TGF b	1	0.71212	14	0.369	1.50923	2.64243	14	0.1487	1.77915	1.6006	14	0.8483	1.17885	1	0.739197	14	0.365579	-1.08906	0.940408	15
TNF a	1	0.781605	9	0.0001	40.1646	542.942	15	0.0001	72.5977	114.773	14	0.567	1.80751	1	1.68157	13	0.11646	-1.81988	2.00239	13
Genes which had to few Cq values to be assessed quantitative was subjected to qualitative assessments.
The qualitative assesments were performed by using the presence / absence of Cq values.
In this cases, the non-parametric Mann-Whitney test were used

## Sheet: Spleen
Spleen Vibrio anguillarum			Threshold:	Fold	2
				t-test	0.05
				No. of Cq	3
Gene	Day 3													Day 11
	Control			One-way ANOVA	No Clinical Sign (NCS)			One-way ANOVA	Moribound (CS)			CS vs NCS		Control			Student's t-test	Survivor (Suv)
	Fold	SD	No. of Cq		Fold	SD	No. of Cq		Fold	SD	No. of Cq	One Way Anova	Fold	Fold	SD	No. of Cq		Fold	SD	No. of Cq
C3	1	0	1	0.0026	←Mann-Whitney test		9	0.0176	←Mann-Whitney test		7	0.5162	1.72173	1	1.19835	3	0.0804321	-7.24061	0.380703	4
Cathelicidin 1	1	1.55449	15	0.0001	487.751	1190.76	15	0.0001	279.105	506.633	15	0.4169	-1.74755	1	21.3465	15	0.215663	1.41008	1.70321	15
Cathelicidin 2	1	1.29366	15	0.0001	271.724	2288.55	15	0.0001	1640.59	3421.54	15	0.0235	6.0377	1	8.00561	15	0.219858	1.31626	0.933822	15
IFNg	1	0.63167	15	0.0001	6.12482	12.1589	15	0.0001	24.3673	30.6941	14	0.0008	3.97845	1	7.02818	15	0.266411	-1.22566	0.50932	15
IgDm	1	0.789675	15	0.0036	-2.40716	0.533326	15	0.0001	-8.0037	0.0327568	15	0.0001	-3.32495	1	0.416553	15	0.172648	1.17662	0.571337	14
IgDs	1	0.5272	15	0.0001	-4.41986	0.411226	15	0.0001	-11.4346	0.0456732	15	0.0083	-2.5871	1	1.23194	15	0.370795	1.06273	0.515496	15
IgM	1	0.563095	15	0.9851	-1.03958	1.51886	15	0.1234	-1.59254	0.27759	15	0.1692	-1.53191	1	1.80854	15	0.0970728	1.33772	0.739772	15
IgT	1	0.549388	15	0.0002	-6.82108	0.431202	15	0.0001	-23.4925	0.0391425	14	0.0188	-3.4441	1	0.721594	15	0.4783	-1.01412	0.983016	15
IL-1b	1	1.13122	15	0.0005	29.7469	489.946	15	0.0001	257.186	3518.59	15	0.033	8.6458	1	2709.42	15	0.00146258	-23.7012	0.224772	15
IL-2	1	0.517462	15	0.8688	1.18263	5.53404	15	0.0791	2.09265	3.62797	15	0.2114	1.76949	1	0.480807	15	0.433963	-1.02543	0.460714	15
IL-4/13a	1	0.45017	15	0.229	1.38639	0.854523	15	0.1165	-1.49002	0.437158	15	0.0017	-2.06575	1	2.73603	15	0.344374	-1.11077	0.409578	15
IL-6	1	0.999745	15	0.0001	86.1433	543.622	15	0.0001	1234.75	646.279	15	0.0001	14.3336	1	3.36041	15	0.408266	-1.0769	0.665239	15
IL-8	1	0.672319	15	0.0001	56.9122	209.956	15	0.0001	410.193	209.019	14	0.0007	7.20747	1	2.81043	14	0.0868226	-1.37066	0.243683	15
IL-10	1	0.462751	11	0.0001	44.3676	464.424	15	0.0001	235.367	189.741	15	0.0207	5.30493	1	0.899952	11	0.0134613	1.97534	1.74397	15
IL-12	1	0.662055	15	0.0003	7.38194	35.7396	15	0.0001	28.3249	25.1857	15	0.016	3.83706	1	0.69864	14	0.189866	1.23541	1.02753	15
IL-17A/F2	1	0	1	0.2989	←Mann-Whitney test		3	0.1648	←Mann-Whitney test		4	0.3945	2.20127	1	0.142574	2	0.3257	←Mann-Whitney test		4
IL17-C1	1	0.0751615	2	0.0013	←Mann-Whitney test		11	0.0003	←Mann-Whitney test		12	0.1552	3.2072	1	0.638887	2	0.3257	←Mann-Whitney test		4
Il-17-C2	1	0.406636	7	0.2099	2.00189	5.03547	15	0.0511	2.70025	2.73055	14	0.6342	1.34885	1	0.60116	9	0.303253	1.14179	1.01626	12
IL-22	1	1.20916	8	0.0037	23.8647	702.154	12	0.0001	619.505	931.102	15	0.0005	25.9591	1	2.66664	8	0.343909	1.18809	0.885999	15
Lysozyme	1	1.01918	15	0.2134	1.71238	1.1285	15	0.799	-1.22321	0.771324	15	0.0598	-2.09459	1	0.455856	14	0.0178132	1.57668	0.993877	15
SAA	1	0.738686	15	0.0001	322.242	1795.18	15	0.0001	1875.86	1498.04	15	0.0024	5.82127	1	11.5945	15	0.192585	1.35264	0.876554	15
TCR b	1	0.332536	15	0.0001	-2.21914	0.287853	15	0.0001	-3.02164	0.161236	15	0.1892	-1.36163	1	0.731384	15	0.332443	1.07906	0.424265	15
TGF b	1	0.247839	15	0.6713	-1.23589	0.774088	12	0.4752	-1.31525	0.437649	15	0.9656	-1.06421	1	0.4515	14	0.10366	1.24135	0.754601	14
TNF a	1	0.693173	15	0.0001	50.7968	267.55	15	0.0001	95.3614	129.413	15	0.4306	1.87731	1	10.1603	15	0.251225	-1.24622	0.328798	15
Genes which had to few Cq values to be assessed quantitative was subjected to qualitative assessments.
The qualitative assesments were performed by using the presence / absence of Cq values.
In this cases, the non-parametric Mann-Whitney test were used
