# Supplementary material for: A Major QTL for Resistance to Vibrio anguillarum in Rainbow Trout
Source: Front Genet. 2020 Dec 29;11:607558. doi: 10.3389/fgene.2020.607558 (PMC7802751; doi:10.3389/fgene.2020.607558)
Supplement: Supplementary Table 3 — List of annotated genes on QTL region, rainbow trout chromosome 21. [file Table_3.XLSX]

## Sheet: Chomosome 21
Name	Description	GenBank acc.no.	Type	Start…End
LOC110501027	E3 ubiquitin-protein ligase TRIM39-like		pseudogene	19179..20841
LOC110500003	liprin-beta-1	XP_021432778	CDS	43045..77392
LOC110500004	NADH-cytochrome b5 reductase 3	XP_021432779	CDS	78128..83168
LOC110500005	synaptotagmin-1	XP_021432780	CDS	94986..301770
LOC110500008	uncharacterized		ncRNA	323807..336463
LOC110500007	PRKC apoptosis WT1 regulator protein	XP_021432781	CDS	336298..413689
LOC110500009	putative ferric-chelate reductase 1	XP_021432783	CDS	431658..446448
LOC110500010	protein phosphatase 1 regulatory subunit 12A	XP_021432795	CDS	476251..537828
LOC110500012	zinc finger protein 34-like, transcript variant X1	XP_021432807 XP_021432809 XP_021432810 XP_021432811	CDS	570873..590465
LOC110500014	uncharacterized	XP_021432813	CDS	591006..594540
LOC110501028	Ig kappa-b4 chain C region-like		Other	596553..598754
LOC110500020	Ig kappa chain V region 3381-like	XR_005038740	Other	603881..605273
LOC110500032	uncharacterized		ncRNA	605558..607338
LOC110500031	immunoglobulin kappa variable 4-1-like	XR_002470054	Other	610893..611519
LOC110500024	immunoglobulin kappa variable 4-1-like		Other	611692..612451
LOC110500030	immunoglobulin kappa variable 4-1-like	XR_002470053	Other	615225..616157
LOC110500029	immunoglobulin kappa variable 4-1-like		Other	627599..628536
LOC110500018	immunoglobulin kappa variable 4-1-like		Other	647900..649442
LOC110500019	immunoglobulin kappa variable 4-1-like		Other	670713..671286
LOC110500028	immunoglobulin kappa variable 4-1-like		Other	674295..674997
LOC110500026	immunoglobulin kappa variable 4-1-like		Other	688757..717726
LOC110500022	immunoglobulin kappa variable 4-1-like		Other	702194..702802
LOC110500015	Ig kappa chain V-III region MOPC 63-like		Other	742535..743587
LOC110500023	immunoglobulin kappa variable 4-1-like		Other	746259..766789
LOC110500025	immunoglobulin kappa variable 4-1-like		Other	781588..782449
LOC110500016	uncharacterized	XR_005036159 XR_005036160 XR_005036161	CDS	783639..785085
LOC110500021	immunoglobulin kappa variable 4-1-like		Other	811683..815452
LOC110500017	Ig kappa chain V-III region MOPC 63-like		Other	819117..819687
LOC110500033	TIN2_N and Myb_DNA-bind_4 domain-containing protein	XP_021432818	CDS	824257..835328
LOC110500034	mucin-2	XP_021432821	CDS	835984..855795
LOC110501029	protein mono-ADP-ribosyltransferase PARP12-like	XP_021434204	CDS	857209..862603
LOC110500035	transmembrane and coiled-coil domain protein 3	XP_021432822	CDS	872212..894905
LOC110500036	NADH dehydrogenase [ubiquinone] 1 alpha subcomplex subunit 12	XP_021432823	CDS	912276..913643
LOC110500037	FYVE, RhoGEF and PH domain-containing protein 6	XP_021432825	CDS	915780..945271
LOC110500038	vezatin	XP_021432826	CDS	945373..961786
LOC110500039	methionine aminopeptidase 2	XP_021432827	CDS	963110..969768
LOC110500040	ubiquitin carboxyl-terminal hydrolase 44	XP_021432828	CDS	972837..982942
LOC110500041	netrin 4	XP_021432829	CDS	990086..1000001
